# Supplementary material for: Efficacy of Larval Therapy for Wounds: A Systematic Review and Meta-Analysis
Source: J Clin Med. 2025 Jan 7;14(2):315. doi: 10.3390/jcm14020315 (PMC11765813; doi:10.3390/jcm14020315)
Supplement: Supplementary file 1 [file jcm-14-00315-s001.zip]

Archive with 1 entries (1 files):
- jcm-3392773-supplementary.pdf
